# Supplementary material for: Improving genetic prediction by leveraging genetic correlations among human diseases and traits
Source: Nat Commun. 2018 Mar 7;9:989. doi: 10.1038/s41467-017-02769-6 (PMC5841449; doi:10.1038/s41467-017-02769-6)
Supplement: Supplementary file 3 — Supplementary Data 1 [file 41467_2017_2769_MOESM3_ESM.xlsx]

## Sheet: LDSC rg estimates
Trait 1	Trait 2	rg	SE	p
ADHD	Agreeableness	-1.0187	1.0905	0.3502
ADHD	Alzheimers	-0.1515	0.238	0.5245
ADHD	Autism	-0.224	0.1615	0.1655
ADHD	Bipolar	0.2063	0.1362	0.1296
ADHD	Birth Length	-0.1928	0.2524	0.445
ADHD	Birth Weight	0.0956	0.2082	0.6462
ADHD	BMI	0.311	0.1178	0.0083
ADHD	CAD	0.3328	0.1169	0.0044
ADHD	Childhood Obesity	0.0008	0.1349	0.995
ADHD	Conscientiousness	-0.4421	0.4036	0.2733
ADHD	Crohns	0.1225	0.1127	0.2769
ADHD	Depression	0.0593	0.1917	0.7569
ADHD	Diabetes	0.1963	0.1697	0.2476
ADHD	Education	-0.3104	0.1379	0.0244
ADHD	Extraversion	-0.4347	0.6662	0.5141
ADHD	Glucose	-0.0593	0.148	0.6886
ADHD	Head Circumference	-0.5856	0.311	0.0597
ADHD	Height	-0.0191	0.0812	0.8142
ADHD	Inflammatory Bowel Disease	0.1683	0.114	0.1399
ADHD	Insulin	-0.0546	0.1869	0.7703
ADHD	IQ	-0.1182	0.2348	0.6146
ADHD	MND	0.122	0.299	0.6832
ADHD	Neuroticism	0.007	0.2095	0.9735
ADHD	Openness	-0.4403	0.3795	0.246
ADHD	Osteoporosis	0.2254	0.1412	0.1104
ADHD	Pubertal Growth	-0.0747	0.1468	0.6108
ADHD	Rheumatoid Arthritis	0.0187	0.1249	0.8809
ADHD	Schizophrenia	0.1072	0.089	0.2286
ADHD	Smoking	0.2747	0.1452	0.0586
ADHD	Tanner	0.555	0.3938	0.1587
ADHD	Triglycerides	0.1002	0.0904	0.2681
ADHD	Ulcerative Colitis	0.2231	0.1348	0.098
ADHD	Waist Hip Ratio	0.3217	0.1333	0.0158
Agreeableness	Alzheimers	0.823	0.7381	0.2649
Agreeableness	Autism	-0.0936	0.312	0.7642
Agreeableness	Bipolar	-0.1387	0.329	0.6733
Agreeableness	Birth Length	0.104	0.3583	0.7716
Agreeableness	Birth Weight	-0.3062	0.4694	0.5143
Agreeableness	BMI	-0.2685	0.226	0.2347
Agreeableness	CAD	-0.4624	0.382	0.226
Agreeableness	Childhood Obesity	0.4198	0.4255	0.3238
Agreeableness	Conscientiousness	0.5305	0.5808	0.361
Agreeableness	Crohns	-0.4534	0.3933	0.2491
Agreeableness	Depression	-0.7438	0.7481	0.3201
Agreeableness	Diabetes	-0.4838	0.4501	0.2824
Agreeableness	Education	0.5823	0.3793	0.1247
Agreeableness	Extraversion	1.1905	1.1452	0.2985
Agreeableness	Glucose	-0.1363	0.2872	0.635
Agreeableness	Head Circumference	0.1589	0.4678	0.7341
Agreeableness	Height	0.0048	0.1367	0.9719
Agreeableness	Inflammatory Bowel Disease	-0.0506	0.2442	0.8358
Agreeableness	Insulin	-0.3287	0.4503	0.4653
Agreeableness	IQ	0.5373	0.8371	0.521
Agreeableness	MND	-0.4452	0.5472	0.4158
Agreeableness	Neuroticism	-1.3757	1.1788	0.2432
Agreeableness	Openness	1.1546	1.0125	0.2542
Agreeableness	Osteoporosis	-0.1927	0.3916	0.6227
Agreeableness	Pubertal Growth	-0.136	0.3153	0.6662
Agreeableness	Rheumatoid Arthritis	-0.4013	0.3994	0.3151
Agreeableness	Schizophrenia	-0.4057	0.3493	0.2455
Agreeableness	Smoking	-0.1816	0.3156	0.5649
Agreeableness	Tanner	-0.6011	0.5909	0.3091
Agreeableness	Triglycerides	-0.0156	0.1378	0.9098
Agreeableness	Ulcerative Colitis	0.2485	0.357	0.4864
Agreeableness	Waist Hip Ratio	-0.2485	0.2443	0.3092
Alzheimers	Autism	-0.0128	0.1187	0.9139
Alzheimers	Bipolar	0.0472	0.0999	0.6364
Alzheimers	Birth Length	-0.1148	0.1286	0.372
Alzheimers	Birth Weight	-0.0505	0.1332	0.7047
Alzheimers	BMI	-0.0222	0.0575	0.6995
Alzheimers	CAD	-0.0309	0.0778	0.6914
Alzheimers	Childhood Obesity	-0.1219	0.1032	0.2371
Alzheimers	Conscientiousness	0.016	0.1675	0.9237
Alzheimers	Crohns	-0.0889	0.0912	0.3296
Alzheimers	Depression	0.1846	0.1616	0.2533
Alzheimers	Diabetes	0.0087	0.1151	0.9396
Alzheimers	Education	-0.3677	0.1147	0.0014
Alzheimers	Extraversion	-0.0695	0.3108	0.8231
Alzheimers	Glucose	0.2125	0.1081	0.0493
Alzheimers	Head Circumference	-0.2676	0.1706	0.1168
Alzheimers	Height	-0.1115	0.0538	0.0381
Alzheimers	Inflammatory Bowel Disease	-0.1092	0.0911	0.2307
Alzheimers	Insulin	-0.2023	0.1295	0.1183
Alzheimers	IQ	-0.3564	0.1217	0.0034
Alzheimers	MND	0.1614	0.2139	0.4506
Alzheimers	Neuroticism	0.1111	0.1665	0.5045
Alzheimers	Openness	-0.0776	0.1619	0.6317
Alzheimers	Osteoporosis	-0.1819	0.1006	0.0707
Alzheimers	Pubertal Growth	-0.3177	0.1188	0.0075
Alzheimers	Rheumatoid Arthritis	-0.0509	0.1098	0.6427
Alzheimers	Schizophrenia	0.0563	0.0599	0.3472
Alzheimers	Smoking	0.0126	0.0998	0.8993
Alzheimers	Tanner	-0.0247	0.1916	0.8976
Alzheimers	Triglycerides	-0.0355	0.0636	0.5769
Alzheimers	Ulcerative Colitis	-0.1548	0.1079	0.1513
Alzheimers	Waist Hip Ratio	0.0116	0.0683	0.8647
Autism	Bipolar	0.0476	0.0788	0.5456
Autism	Birth Length	0.1917	0.1132	0.0902
Autism	Birth Weight	0.0782	0.0966	0.4181
Autism	BMI	0.0087	0.0381	0.8205
Autism	CAD	-0.0528	0.0536	0.324
Autism	Childhood Obesity	-0.0588	0.0754	0.4359
Autism	Conscientiousness	-0.2356	0.1688	0.1628
Autism	Crohns	-0.0397	0.0555	0.4747
Autism	Depression	0.1456	0.1127	0.1961
Autism	Diabetes	-0.005	0.0911	0.9564
Autism	Education	0.3053	0.051	2.2114e-09
Autism	Extraversion	-0.3915	0.3317	0.2379
Autism	Glucose	-0.1744	0.0769	0.0233
Autism	Head Circumference	0.073	0.1172	0.5334
Autism	Height	-0.0715	0.0383	0.0618
Autism	Inflammatory Bowel Disease	-0.0249	0.0535	0.642
Autism	Insulin	0.0818	0.1004	0.4153
Autism	IQ	0.4297	0.1155	0.0002
Autism	MND	-0.1642	0.175	0.3483
Autism	Neuroticism	0.0235	0.1259	0.8518
Autism	Openness	0.48	0.1591	0.0026
Autism	Osteoporosis	0.0336	0.0741	0.6502
Autism	Pubertal Growth	-0.0796	0.0775	0.3045
Autism	Rheumatoid Arthritis	-0.1038	0.0863	0.2292
Autism	Schizophrenia	0.1951	0.0502	9.9719e-05
Autism	Smoking	0.0788	0.0775	0.3092
Autism	Tanner	0.094	0.1711	0.5828
Autism	Triglycerides	0.0516	0.0475	0.2764
Autism	Ulcerative Colitis	0.0074	0.0722	0.9182
Autism	Waist Hip Ratio	0.0789	0.0551	0.152
Bipolar	Birth Length	0.003	0.0844	0.9718
Bipolar	Birth Weight	0.0069	0.0865	0.9362
Bipolar	BMI	-0.0246	0.0353	0.4865
Bipolar	CAD	0.0735	0.0428	0.0862
Bipolar	Childhood Obesity	-0.0407	0.0589	0.4899
Bipolar	Conscientiousness	-0.3291	0.1515	0.0299
Bipolar	Crohns	0.1953	0.0485	5.6235e-05
Bipolar	Depression	0.5257	0.0889	3.336e-09
Bipolar	Diabetes	0.0392	0.0618	0.5261
Bipolar	Education	0.228	0.0439	2.1193e-07
Bipolar	Extraversion	-0.0673	0.2315	0.7712
Bipolar	Glucose	0.042	0.0662	0.5261
Bipolar	Head Circumference	0.0555	0.0993	0.5767
Bipolar	Height	-0.0131	0.0285	0.6458
Bipolar	Inflammatory Bowel Disease	0.1765	0.0481	0.0002
Bipolar	Insulin	0.0014	0.083	0.9862
Bipolar	IQ	0.0749	0.0841	0.3733
Bipolar	MND	0.1269	0.1121	0.2579
Bipolar	Neuroticism	0.0816	0.0971	0.4008
Bipolar	Openness	0.0793	0.1126	0.4811
Bipolar	Osteoporosis	-0.0487	0.0601	0.4183
Bipolar	Pubertal Growth	-0.0796	0.0756	0.2921
Bipolar	Rheumatoid Arthritis	-0.0611	0.0726	0.3998
Bipolar	Schizophrenia	0.8136	0.0389	6.4022e-97
Bipolar	Smoking	0.0678	0.059	0.2505
Bipolar	Tanner	0.1787	0.1332	0.1797
Bipolar	Triglycerides	0.0032	0.0388	0.9335
Bipolar	Ulcerative Colitis	0.1476	0.0559	0.0083
Bipolar	Waist Hip Ratio	0.0011	0.0453	0.9815
Birth Length	Birth Weight	0.6882	0.0836	1.7702e-16
Birth Length	BMI	0.0401	0.0429	0.351
Birth Length	CAD	-0.2083	0.0597	0.0005
Birth Length	Childhood Obesity	0.0341	0.09	0.7051
Birth Length	Conscientiousness	-0.031	0.1707	0.856
Birth Length	Crohns	0.0035	0.0713	0.9606
Birth Length	Depression	-0.1049	0.1217	0.3886
Birth Length	Diabetes	-0.2387	0.0984	0.0153
Birth Length	Education	0.1441	0.0605	0.0173
Birth Length	Extraversion	0.216	0.2401	0.3683
Birth Length	Glucose	-0.1213	0.0821	0.1394
Birth Length	Head Circumference	0.5518	0.1291	1.9319e-05
Birth Length	Height	0.5107	0.0512	2.1807e-23
Birth Length	Inflammatory Bowel Disease	0.1018	0.0727	0.1615
Birth Length	Insulin	0.0392	0.1058	0.7112
Birth Length	IQ	-0.009	0.1047	0.9312
Birth Length	MND	0.0225	0.1405	0.8729
Birth Length	Neuroticism	0.0581	0.1422	0.6828
Birth Length	Openness	-0.0958	0.1397	0.4931
Birth Length	Osteoporosis	0.0246	0.0813	0.7621
Birth Length	Pubertal Growth	0.4876	0.0841	6.6957e-09
Birth Length	Rheumatoid Arthritis	-0.0892	0.0842	0.2896
Birth Length	Schizophrenia	0.0052	0.052	0.9199
Birth Length	Smoking	-0.1023	0.0908	0.2603
Birth Length	Tanner	-0.3655	0.1715	0.0331
Birth Length	Triglycerides	-0.0634	0.0468	0.1754
Birth Length	Ulcerative Colitis	0.1928	0.0868	0.0263
Birth Length	Waist Hip Ratio	-0.0634	0.0556	0.2537
Birth Weight	BMI	0.1136	0.0439	0.0097
Birth Weight	CAD	-0.1414	0.0627	0.0242
Birth Weight	Childhood Obesity	0.1121	0.0806	0.1642
Birth Weight	Conscientiousness	-0.1016	0.1605	0.5268
Birth Weight	Crohns	0.0881	0.0803	0.2723
Birth Weight	Depression	-0.0374	0.1189	0.7532
Birth Weight	Diabetes	-0.3503	0.1006	0.0005
Birth Weight	Education	0.1063	0.0512	0.0378
Birth Weight	Extraversion	-0.1285	0.3431	0.7081
Birth Weight	Glucose	-0.196	0.09	0.0295
Birth Weight	Head Circumference	0.4156	0.1394	0.0029
Birth Weight	Height	0.4333	0.0527	2.0584e-16
Birth Weight	Inflammatory Bowel Disease	0.0526	0.0805	0.5131
Birth Weight	Insulin	-0.1893	0.1262	0.1334
Birth Weight	IQ	0.1323	0.1293	0.3062
Birth Weight	MND	0.2455	0.1582	0.1208
Birth Weight	Neuroticism	-0.0167	0.1389	0.9041
Birth Weight	Openness	0.0737	0.1533	0.6307
Birth Weight	Osteoporosis	0.0947	0.0829	0.2537
Birth Weight	Pubertal Growth	0.2911	0.0926	0.0017
Birth Weight	Rheumatoid Arthritis	-0.09	0.0934	0.3349
Birth Weight	Schizophrenia	0.0327	0.0563	0.5615
Birth Weight	Smoking	-0.0584	0.0939	0.534
Birth Weight	Tanner	0.0824	0.1965	0.6751
Birth Weight	Triglycerides	-0.1118	0.0516	0.0302
Birth Weight	Ulcerative Colitis	-0.0076	0.0925	0.9346
Birth Weight	Waist Hip Ratio	-0.1874	0.0675	0.0055
BMI	CAD	0.2074	0.0295	2.2461e-12
BMI	Childhood Obesity	0.7655	0.0367	7.5623e-97
BMI	Conscientiousness	0.0419	0.0696	0.5472
BMI	Crohns	0.0175	0.0297	0.5548
BMI	Depression	-0.0656	0.0501	0.1898
BMI	Diabetes	0.3433	0.0461	9.0379e-14
BMI	Education	-0.2753	0.0242	4.4621e-30
BMI	Extraversion	0.1655	0.1385	0.2321
BMI	Glucose	0.2629	0.0464	1.4565e-08
BMI	Head Circumference	0.1691	0.0527	0.0013
BMI	Height	-0.0621	0.0212	0.0033
BMI	Inflammatory Bowel Disease	-0.0356	0.0283	0.2089
BMI	Insulin	0.6389	0.0641	2.0609e-23
BMI	IQ	-0.1558	0.05	0.0018
BMI	MND	0.0515	0.0688	0.4544
BMI	Neuroticism	0.0358	0.0586	0.5411
BMI	Openness	0.0366	0.0556	0.51
BMI	Osteoporosis	-0.0591	0.0326	0.0699
BMI	Pubertal Growth	0.1985	0.0378	1.5574e-07
BMI	Rheumatoid Arthritis	0.0019	0.0313	0.9507
BMI	Schizophrenia	-0.093	0.0196	2.1869e-06
BMI	Smoking	0.199	0.0336	3.3618e-09
BMI	Tanner	0.334	0.0978	0.0006
BMI	Triglycerides	0.1874	0.0322	5.6352e-09
BMI	Ulcerative Colitis	-0.0902	0.034	0.0079
BMI	Waist Hip Ratio	-0.0791	0.0291	0.0067
CAD	Childhood Obesity	0.1773	0.0484	0.0003
CAD	Conscientiousness	-0.1333	0.1051	0.2049
CAD	Crohns	0.0811	0.0411	0.0484
CAD	Depression	0.2326	0.0678	0.0006
CAD	Diabetes	0.3554	0.0555	1.5581e-10
CAD	Education	-0.3044	0.033	2.6052e-20
CAD	Extraversion	-0.0291	0.1661	0.8609
CAD	Glucose	0.1156	0.0514	0.0244
CAD	Head Circumference	-0.064	0.0817	0.4334
CAD	Height	-0.1107	0.0232	1.8596e-06
CAD	Inflammatory Bowel Disease	0.0707	0.0431	0.1009
CAD	Insulin	0.2465	0.0668	0.0002
CAD	IQ	-0.0689	0.0746	0.3557
CAD	MND	-0.0864	0.1001	0.3883
CAD	Neuroticism	0.1486	0.0737	0.0437
CAD	Openness	-0.0445	0.0821	0.5876
CAD	Osteoporosis	-0.0601	0.0436	0.1677
CAD	Pubertal Growth	-0.0124	0.0519	0.8112
CAD	Rheumatoid Arthritis	0.0399	0.0388	0.3035
CAD	Schizophrenia	-0.0013	0.0271	0.9622
CAD	Smoking	0.223	0.0459	1.2076e-06
CAD	Tanner	0.3867	0.1263	0.0022
CAD	Triglycerides	0.2614	0.0354	1.5182e-13
CAD	Ulcerative Colitis	0.0252	0.0499	0.6137
CAD	Waist Hip Ratio	0.1802	0.0347	2.049e-07
Childhood Obesity	Conscientiousness	0.1806	0.1467	0.2184
Childhood Obesity	Crohns	-0.0203	0.0566	0.7198
Childhood Obesity	Depression	-0.1039	0.0966	0.2818
Childhood Obesity	Diabetes	0.2418	0.0726	0.0009
Childhood Obesity	Education	-0.2034	0.0408	6.1374e-07
Childhood Obesity	Extraversion	0.1114	0.2097	0.5951
Childhood Obesity	Glucose	0.0609	0.0696	0.3816
Childhood Obesity	Head Circumference	0.3095	0.1035	0.0028
Childhood Obesity	Height	-0.0093	0.0405	0.8173
Childhood Obesity	Inflammatory Bowel Disease	-0.1587	0.0494	0.0013
Childhood Obesity	Insulin	0.2868	0.0923	0.0019
Childhood Obesity	IQ	-0.0948	0.09	0.2918
Childhood Obesity	MND	-0.0263	0.1459	0.857
Childhood Obesity	Neuroticism	0.0796	0.1075	0.459
Childhood Obesity	Openness	0.0979	0.1167	0.4014
Childhood Obesity	Osteoporosis	-0.1114	0.0658	0.0905
Childhood Obesity	Pubertal Growth	0.3019	0.0648	3.156e-06
Childhood Obesity	Rheumatoid Arthritis	0.0604	0.0639	0.3451
Childhood Obesity	Schizophrenia	-0.0513	0.0383	0.1801
Childhood Obesity	Smoking	0.1826	0.0705	0.0096
Childhood Obesity	Tanner	0.5061	0.1743	0.0037
Childhood Obesity	Triglycerides	0.1055	0.0438	0.0161
Childhood Obesity	Ulcerative Colitis	-0.2252	0.0569	7.4511e-05
Childhood Obesity	Waist Hip Ratio	-0.1403	0.0448	0.0017
Conscientiousness	Crohns	0.2367	0.1194	0.0475
Conscientiousness	Depression	-0.5576	0.2025	0.0059
Conscientiousness	Diabetes	0.1576	0.1471	0.2841
Conscientiousness	Education	0.0587	0.088	0.5046
Conscientiousness	Extraversion	0.5265	0.407	0.1957
Conscientiousness	Glucose	0.1083	0.1381	0.4329
Conscientiousness	Head Circumference	-0.0297	0.2057	0.8851
Conscientiousness	Height	-0.0667	0.0691	0.3344
Conscientiousness	Inflammatory Bowel Disease	0.2227	0.1142	0.0511
Conscientiousness	Insulin	0.044	0.1734	0.7996
Conscientiousness	IQ	0.1384	0.1742	0.427
Conscientiousness	MND	0.0656	0.2349	0.7801
Conscientiousness	Neuroticism	-0.661	0.264	0.0123
Conscientiousness	Openness	0.2958	0.2413	0.2202
Conscientiousness	Osteoporosis	-0.0442	0.1314	0.7365
Conscientiousness	Pubertal Growth	-0.1651	0.1603	0.3031
Conscientiousness	Rheumatoid Arthritis	-0.2305	0.1453	0.1125
Conscientiousness	Schizophrenia	-0.1351	0.0885	0.1267
Conscientiousness	Smoking	-0.292	0.1403	0.0374
Conscientiousness	Tanner	-0.3093	0.2708	0.2535
Conscientiousness	Triglycerides	-0.0128	0.0727	0.86
Conscientiousness	Ulcerative Colitis	0.1612	0.1353	0.2335
Conscientiousness	Waist Hip Ratio	-0.1294	0.0947	0.1718
Crohns	Depression	0.0447	0.0728	0.5392
Crohns	Diabetes	0.0444	0.0551	0.4209
Crohns	Education	-0.0649	0.0433	0.1338
Crohns	Extraversion	0.32	0.2359	0.1749
Crohns	Glucose	-0.0631	0.0571	0.2695
Crohns	Head Circumference	0.06	0.0904	0.507
Crohns	Height	0.0505	0.0319	0.1137
Crohns	Inflammatory Bowel Disease	0.9454	0.0199	0
Crohns	Insulin	-0.01	0.0708	0.8882
Crohns	IQ	-0.1149	0.0968	0.2354
Crohns	MND	0.1476	0.1126	0.19
Crohns	Neuroticism	-0.0074	0.0737	0.92
Crohns	Openness	-0.0995	0.1072	0.3532
Crohns	Osteoporosis	0.1552	0.054	0.004
Crohns	Pubertal Growth	0.0573	0.0584	0.3269
Crohns	Rheumatoid Arthritis	0.037	0.0671	0.5817
Crohns	Schizophrenia	0.1114	0.0312	0.0004
Crohns	Smoking	-0.0227	0.0552	0.6805
Crohns	Tanner	-0.043	0.1117	0.7001
Crohns	Triglycerides	0.0538	0.0441	0.2223
Crohns	Ulcerative Colitis	0.6793	0.055	5.3522e-35
Crohns	Waist Hip Ratio	-0.0022	0.0424	0.9585
Depression	Diabetes	0.063	0.0962	0.5126
Depression	Education	-0.0871	0.0652	0.1814
Depression	Extraversion	-0.8737	0.4845	0.0713
Depression	Glucose	-0.1023	0.0877	0.2434
Depression	Head Circumference	0.0184	0.1391	0.8949
Depression	Height	-0.1046	0.0429	0.0148
Depression	Inflammatory Bowel Disease	0.1345	0.0774	0.0823
Depression	Insulin	-0.1014	0.1182	0.3909
Depression	IQ	-0.0419	0.1361	0.758
Depression	MND	0.1889	0.1965	0.3363
Depression	Neuroticism	1.1501	0.1904	1.527e-09
Depression	Openness	0.1605	0.1551	0.301
Depression	Osteoporosis	0.1477	0.0881	0.0938
Depression	Pubertal Growth	-0.3577	0.1095	0.0011
Depression	Rheumatoid Arthritis	0.0377	0.0823	0.6464
Depression	Schizophrenia	0.514	0.0646	1.7873e-15
Depression	Smoking	0.2256	0.0969	0.0199
Depression	Tanner	-0.0515	0.2031	0.7996
Depression	Triglycerides	0.086	0.0512	0.0933
Depression	Ulcerative Colitis	0.2147	0.0966	0.0262
Depression	Waist Hip Ratio	0.164	0.0617	0.0078
Diabetes	Education	-0.1721	0.0484	0.0004
Diabetes	Extraversion	-0.2138	0.2209	0.3331
Diabetes	Glucose	0.604	0.0928	7.7187e-11
Diabetes	Head Circumference	-0.0913	0.1127	0.4176
Diabetes	Height	-0.0096	0.0422	0.8202
Diabetes	Inflammatory Bowel Disease	0.0426	0.053	0.4218
Diabetes	Insulin	0.4976	0.105	2.1366e-06
Diabetes	IQ	-0.1634	0.1059	0.1227
Diabetes	MND	0.0668	0.1315	0.6118
Diabetes	Neuroticism	0.0985	0.1184	0.4055
Diabetes	Openness	-0.1441	0.1143	0.2074
Diabetes	Osteoporosis	-0.1961	0.0721	0.0065
Diabetes	Pubertal Growth	0.1213	0.073	0.0963
Diabetes	Rheumatoid Arthritis	-0.0367	0.0715	0.608
Diabetes	Schizophrenia	-0.0008	0.0403	0.9847
Diabetes	Smoking	-0.006	0.0733	0.9346
Diabetes	Tanner	0.2934	0.1427	0.0398
Diabetes	Triglycerides	0.3004	0.0471	1.8417e-10
Diabetes	Ulcerative Colitis	0.0503	0.0711	0.4792
Diabetes	Waist Hip Ratio	0.2637	0.0534	7.7865e-07
Education	Extraversion	0.2383	0.145	0.1003
Education	Glucose	-0.1787	0.0487	0.0002
Education	Head Circumference	0.2759	0.0707	9.5867e-05
Education	Height	0.1372	0.0201	9.0024e-12
Education	Inflammatory Bowel Disease	-0.0517	0.0441	0.2407
Education	Insulin	-0.3591	0.0643	2.3444e-08
Education	IQ	0.7021	0.0737	1.667e-21
Education	MND	-0.0489	0.0801	0.5416
Education	Neuroticism	-0.4606	0.083	2.8757e-08
Education	Openness	0.5162	0.09	9.6786e-09
Education	Osteoporosis	-0.0218	0.0413	0.5982
Education	Pubertal Growth	0.1263	0.0426	0.003
Education	Rheumatoid Arthritis	-0.1598	0.0542	0.0032
Education	Schizophrenia	0.0893	0.0268	0.0009
Education	Smoking	-0.3252	0.05	7.9905e-11
Education	Tanner	-0.1255	0.0893	0.1596
Education	Triglycerides	-0.1759	0.0293	2.0627e-09
Education	Ulcerative Colitis	-0.0056	0.0486	0.9088
Education	Waist Hip Ratio	-0.2082	0.0334	4.6981e-10
Extraversion	Glucose	-0.097	0.2673	0.7167
Extraversion	Head Circumference	-0.5217	0.4326	0.2278
Extraversion	Height	0.0484	0.1065	0.6492
Extraversion	Inflammatory Bowel Disease	0.2901	0.2152	0.1777
Extraversion	Insulin	-0.3997	0.393	0.3091
Extraversion	IQ	-0.2963	0.2552	0.2457
Extraversion	MND	0.7394	0.4568	0.1055
Extraversion	Neuroticism	-1.6668	0.7892	0.0347
Extraversion	Openness	0.3996	0.4071	0.3263
Extraversion	Osteoporosis	-0.1446	0.2465	0.5576
Extraversion	Pubertal Growth	0.0066	0.2236	0.9764
Extraversion	Rheumatoid Arthritis	-0.0412	0.2323	0.8593
Extraversion	Schizophrenia	-0.1836	0.1546	0.2351
Extraversion	Smoking	-0.1048	0.2212	0.6358
Extraversion	Tanner	-0.0868	0.4243	0.8379
Extraversion	Triglycerides	-0.0405	0.1274	0.7506
Extraversion	Ulcerative Colitis	0.2447	0.2455	0.3188
Extraversion	Waist Hip Ratio	0.0161	0.1605	0.9202
Glucose	Head Circumference	-0.0142	0.1093	0.8969
Glucose	Height	-0.0361	0.0407	0.3755
Glucose	Inflammatory Bowel Disease	0.0044	0.0592	0.9411
Glucose	Insulin	0.3068	0.1045	0.0033
Glucose	IQ	0.0005	0.1012	0.9959
Glucose	MND	-0.0362	0.1292	0.7795
Glucose	Neuroticism	0.0186	0.1045	0.8584
Glucose	Openness	-0.0978	0.1172	0.4039
Glucose	Osteoporosis	-0.2154	0.0693	0.0019
Glucose	Pubertal Growth	-0.0311	0.0671	0.6437
Glucose	Rheumatoid Arthritis	0.0044	0.0679	0.9488
Glucose	Schizophrenia	-0.04	0.0349	0.2518
Glucose	Smoking	0.0802	0.0718	0.2639
Glucose	Tanner	0.0227	0.1468	0.8769
Glucose	Triglycerides	0.088	0.0854	0.3026
Glucose	Ulcerative Colitis	0.0594	0.0775	0.4432
Glucose	Waist Hip Ratio	0.0307	0.0481	0.5238
Head Circumference	Height	0.2628	0.0602	1.2564e-05
Head Circumference	Inflammatory Bowel Disease	0.0387	0.0934	0.6785
Head Circumference	Insulin	0.0137	0.1347	0.9193
Head Circumference	IQ	0.3728	0.1551	0.0162
Head Circumference	MND	0.0189	0.2169	0.9306
Head Circumference	Neuroticism	-0.0483	0.1874	0.7966
Head Circumference	Openness	0.0133	0.2124	0.95
Head Circumference	Osteoporosis	-0.1493	0.1036	0.1494
Head Circumference	Pubertal Growth	0.4431	0.1097	5.39e-05
Head Circumference	Rheumatoid Arthritis	0.0152	0.1051	0.8849
Head Circumference	Schizophrenia	-0.0322	0.0651	0.6207
Head Circumference	Smoking	-0.0127	0.1142	0.9113
Head Circumference	Tanner	0.2476	0.2323	0.2864
Head Circumference	Triglycerides	-0.0571	0.0591	0.334
Head Circumference	Ulcerative Colitis	0.0089	0.1165	0.939
Head Circumference	Waist Hip Ratio	-0.1655	0.079	0.0363
Height	Inflammatory Bowel Disease	0.0606	0.0336	0.0712
Height	Insulin	0.0493	0.0422	0.2432
Height	IQ	0.1074	0.0496	0.0302
Height	MND	-0.0709	0.0569	0.2127
Height	Neuroticism	-0.1275	0.0518	0.0137
Height	Openness	-0.0665	0.0572	0.2446
Height	Osteoporosis	-0.002	0.0347	0.9546
Height	Pubertal Growth	0.7509	0.0386	1.9728e-84
Height	Rheumatoid Arthritis	0.0234	0.0315	0.4586
Height	Schizophrenia	0.0056	0.0188	0.7651
Height	Smoking	-0.0577	0.0337	0.0872
Height	Tanner	-0.0278	0.0712	0.6964
Height	Triglycerides	-0.0684	0.0197	0.0005
Height	Ulcerative Colitis	0.0516	0.0417	0.2153
Height	Waist Hip Ratio	-0.0307	0.0271	0.2582
Inflammatory Bowel Disease	Insulin	-0.0021	0.0647	0.9736
Inflammatory Bowel Disease	IQ	-0.1101	0.0955	0.2489
Inflammatory Bowel Disease	MND	0.1936	0.1127	0.0858
Inflammatory Bowel Disease	Neuroticism	-0.0159	0.0788	0.8405
Inflammatory Bowel Disease	Openness	-0.0811	0.1058	0.443
Inflammatory Bowel Disease	Osteoporosis	0.1126	0.0485	0.0203
Inflammatory Bowel Disease	Pubertal Growth	-0.0366	0.0608	0.5474
Inflammatory Bowel Disease	Rheumatoid Arthritis	0.0538	0.064	0.4009
Inflammatory Bowel Disease	Schizophrenia	0.1386	0.0298	3.2158e-06
Inflammatory Bowel Disease	Smoking	-0.038	0.0566	0.502
Inflammatory Bowel Disease	Tanner	-0.1785	0.1204	0.1383
Inflammatory Bowel Disease	Triglycerides	0.0233	0.0404	0.5651
Inflammatory Bowel Disease	Ulcerative Colitis	0.9378	0.016	0
Inflammatory Bowel Disease	Waist Hip Ratio	-0.0263	0.0372	0.4783
Insulin	IQ	-0.2433	0.1149	0.0342
Insulin	MND	-0.3115	0.1909	0.1027
Insulin	Neuroticism	-0.0157	0.1204	0.896
Insulin	Openness	-0.2442	0.1465	0.0955
Insulin	Osteoporosis	-0.085	0.0868	0.3274
Insulin	Pubertal Growth	0.0713	0.0901	0.4287
Insulin	Rheumatoid Arthritis	0.0614	0.0758	0.4183
Insulin	Schizophrenia	0.0234	0.0463	0.6125
Insulin	Smoking	0.2003	0.0912	0.0281
Insulin	Tanner	0.2585	0.1964	0.1881
Insulin	Triglycerides	0.4187	0.0881	1.9983e-06
Insulin	Ulcerative Colitis	-0.0555	0.0749	0.4591
Insulin	Waist Hip Ratio	0.3275	0.0719	5.1903e-06
IQ	MND	-0.0007	0.1574	0.9966
IQ	Neuroticism	0.0372	0.1697	0.8265
IQ	Openness	0.4211	0.1462	0.004
IQ	Osteoporosis	0.1266	0.0868	0.1445
IQ	Pubertal Growth	0.0792	0.0933	0.3962
IQ	Rheumatoid Arthritis	-0.1322	0.0892	0.1381
IQ	Schizophrenia	-0.0523	0.058	0.3668
IQ	Smoking	-0.2784	0.1065	0.009
IQ	Tanner	-0.2365	0.2386	0.3215
IQ	Triglycerides	-0.1721	0.0555	0.0019
IQ	Ulcerative Colitis	-0.0108	0.1032	0.9168
IQ	Waist Hip Ratio	-0.1001	0.0557	0.0721
MND	Neuroticism	0.0834	0.2008	0.6777
MND	Openness	0.1412	0.2031	0.487
MND	Osteoporosis	-0.0444	0.1215	0.7147
MND	Pubertal Growth	0.0425	0.1215	0.7268
MND	Rheumatoid Arthritis	-0.0018	0.1251	0.9886
MND	Schizophrenia	0.2453	0.079	0.0019
MND	Smoking	0.1578	0.1393	0.2572
MND	Tanner	-0.08	0.229	0.7269
MND	Triglycerides	-0.0184	0.0889	0.8364
MND	Ulcerative Colitis	0.1126	0.1395	0.4195
MND	Waist Hip Ratio	-0.0188	0.0963	0.8452
Neuroticism	Openness	0.1451	0.1982	0.4642
Neuroticism	Osteoporosis	0.2188	0.0957	0.0223
Neuroticism	Pubertal Growth	-0.1306	0.1225	0.2864
Neuroticism	Rheumatoid Arthritis	-0.0484	0.1082	0.6543
Neuroticism	Schizophrenia	0.1806	0.0618	0.0035
Neuroticism	Smoking	0.1455	0.1015	0.1519
Neuroticism	Tanner	0.3289	0.2511	0.1903
Neuroticism	Triglycerides	0.2142	0.0797	0.0072
Neuroticism	Ulcerative Colitis	-0.0145	0.0997	0.8842
Neuroticism	Waist Hip Ratio	0.185	0.0824	0.0248
Openness	Osteoporosis	-0.0257	0.0996	0.7965
Openness	Pubertal Growth	0.0766	0.1078	0.4778
Openness	Rheumatoid Arthritis	0.0848	0.1144	0.4583
Openness	Schizophrenia	0.2411	0.0812	0.003
Openness	Smoking	-0.1257	0.1342	0.3489
Openness	Tanner	0.5738	0.2502	0.0218
Openness	Triglycerides	-0.0472	0.0635	0.4574
Openness	Ulcerative Colitis	0.0173	0.1235	0.8885
Openness	Waist Hip Ratio	-0.1447	0.0812	0.0746
Osteoporosis	Pubertal Growth	-0.0597	0.069	0.3867
Osteoporosis	Rheumatoid Arthritis	0.0236	0.0628	0.7075
Osteoporosis	Schizophrenia	0.009	0.0358	0.8012
Osteoporosis	Smoking	-0.0106	0.0668	0.8736
Osteoporosis	Tanner	0.0392	0.1306	0.764
Osteoporosis	Triglycerides	0.0022	0.0396	0.9559
Osteoporosis	Ulcerative Colitis	0.0525	0.0592	0.3752
Osteoporosis	Waist Hip Ratio	-0.0342	0.0504	0.4972
Pubertal Growth	Rheumatoid Arthritis	-0.0456	0.0703	0.5162
Pubertal Growth	Schizophrenia	-0.0348	0.0432	0.4207
Pubertal Growth	Smoking	-0.1305	0.0747	0.0806
Pubertal Growth	Tanner	0.4223	0.1431	0.0032
Pubertal Growth	Triglycerides	-0.0061	0.0421	0.8855
Pubertal Growth	Ulcerative Colitis	-0.109	0.0736	0.1383
Pubertal Growth	Waist Hip Ratio	-0.0168	0.0495	0.734
Rheumatoid Arthritis	Schizophrenia	0.0251	0.0433	0.5623
Rheumatoid Arthritis	Smoking	0.146	0.0611	0.017
Rheumatoid Arthritis	Tanner	-0.0548	0.1421	0.6997
Rheumatoid Arthritis	Triglycerides	-0.0202	0.043	0.6393
Rheumatoid Arthritis	Ulcerative Colitis	0.1016	0.0673	0.131
Rheumatoid Arthritis	Waist Hip Ratio	0.0245	0.0461	0.5949
Schizophrenia	Smoking	0.0979	0.0391	0.0124
Schizophrenia	Tanner	0.1023	0.0832	0.2189
Schizophrenia	Triglycerides	-0.0192	0.0252	0.4467
Schizophrenia	Ulcerative Colitis	0.1432	0.0339	2.3433e-05
Schizophrenia	Waist Hip Ratio	0.0011	0.0279	0.9686
Smoking	Tanner	-0.1346	0.138	0.3294
Smoking	Triglycerides	0.1342	0.0443	0.0025
Smoking	Ulcerative Colitis	-0.0488	0.0678	0.4719
Smoking	Waist Hip Ratio	0.1301	0.0462	0.0048
Tanner	Triglycerides	0.1089	0.0723	0.1323
Tanner	Ulcerative Colitis	-0.2142	0.1498	0.1526
Tanner	Waist Hip Ratio	-0.0133	0.1003	0.8945
Triglycerides	Ulcerative Colitis	-0.0129	0.0469	0.7826
Triglycerides	Waist Hip Ratio	0.3214	0.0375	1.0643e-17
Ulcerative Colitis	Waist Hip Ratio	-0.0415	0.0447	0.3531
